# Supplementary material for: Scytosiphon lomentaria Extract Ameliorates Obesity and Modulates Gut Microbiota in High-Fat-Diet-Fed Mice
Source: Nutrients. 2023 Feb 5;15(4):815. doi: 10.3390/nu15040815 (PMC9965426; doi:10.3390/nu15040815)
Supplement: Supplementary file 1 [file nutrients-15-00815-s001.zip]

Archive with 1 entries (1 files):
- nutrients-2170262-supplementary.pdf
